# Supplementary material for: DNA Barcoding for Identification of Consumer-Relevant Fungi Sold in New York: A Powerful Tool for Citizen Scientists?
Source: Foods. 2018 Jun 8;7(6):87. doi: 10.3390/foods7060087 (PMC6025134; doi:10.3390/foods7060087)
Supplement: Supplementary file 1 [file foods-07-00087-s001.zip]

Archive with 10 entries (7 files):
- Foods-303306-supplementary /
- Foods-303306-supplementary /.DS_Store
- __MACOSX/
- __MACOSX/Foods-303306-supplementary /
- __MACOSX/Foods-303306-supplementary /._.DS_Store
- Foods-303306-supplementary /Supplementary_figure_S1.tif
- __MACOSX/Foods-303306-supplementary /._Supplementary_figure_S1.tif
- Foods-303306-supplementary /Supplementary_table_1.xlsx
- __MACOSX/Foods-303306-supplementary /._Supplementary_table_1.xlsx
- __MACOSX/._Foods-303306-supplementary 
