# Supplementary material for: DNA Barcoding for Identification of Consumer-Relevant Fungi Sold in New York: A Powerful Tool for Citizen Scientists?
Source: Foods. 2018 Jun 8;7(6):87. doi: 10.3390/foods7060087 (PMC6025134; doi:10.3390/foods7060087)
Supplement: Supplementary file 1 [file foods-07-00087-s001.zip › Foods-303306-supplementary /Supplementary_table_1.xlsx]

## Sheet: Sheet1
Phylum	Class	Order	Family	Genus	Species	Barcode Region	Sample Code	Year Collected	Taxonomic ID based on GenBank Accession Number	% Identity	% Query cover	Sequence
Basidiomycota	Agaricomycetes	Auriculariales	Auriculariaceae	Auricularia	heimuer	ITS	S1	2017	KM396796	99	100	GATTCTAAGGCTTCGGTCTTAATTTCGGCTGTGCGCTCAGGCTGCACGCCGATAACCTCTCACACCTGTGCACCTTTTCGGTTGCGGTTTCGGCCGCTTCCGCTTTTACATGCAACCACGAAAAGTCTAGAATGTGAAGAAAACTATAAAGTAACAACTTTCAACAACGGATCTCTTGGCTCTCGCATCGATGAAGAACGCAGCGAAATGCGATAAGTAATGTGAATTGCAGAATTCAGTGAATCATCGAATCTTTGAACGCACCTTGCGCTCCTTGGTATTCCATGGAGCATGCCTGTTTGAGTGTCACGTAAACCCTCACCCCTGCGATGTAACAGTCGCCTGCGGTGGACTTGGACCGTGCCGGTAATCGGCTCGTCTTGAAATGCATTAGCTGGT…
Basidiomycota	Agaricomycetes	Agaricales	Marasmiaceae	Lentinula	edodes	ITS	S2	2017	AF356170	99	95	TTGGGTATGTGCACATCCTCCTCCGATTTCTATTCATCCACCTGTGCACTTTTTGTAGGAGTTCTTTCATCGGGTTTTTGAAGGTGCTCATTATGAGTTACTTGAAAAGACTAGTTGACAAGGCTTCTATGTTCTTATAAACCATTGAAGTATGTTATAGAATGATCTTGTTATTGGGACTTTATTGACCCTTTAAACTTAATACAACTTTCAGCAACGGATCTCTTGGCTCTCCCATCTATGAAGAACGCAGCGAAATGCGATAAGTAATGTGAATTGCAGAATTCAGTGAATCATCGAATCTTTGAACGCACCTTGCGCCCTCTGGTATTCCGGAGGGCATGCCTGTTTGAGTGTCATTAAATTCTCAACTTTATAAGTTTTTACTTATTAAAGCTT…
Basidiomycota	Agaricomycetes	Agaricales	Pleurotaceae	Pleurotus	sp.	ITS	S4	2017	KT826605	93	80	ACACTATGGAGTTGTTGCTGGCCTCTAGGGGCATGTGCACGCTTCACTAGTCTTTCAACCACCTGTGAACTTTTGATAGATCTGTGAAGTCGTCTCTCAAGTCGTCAGACTTGGTTGCTGGGATTTAAACGTCTCGGTGTGACTACGCAGTCTATTTACTTACACACCCCCAATGTGTGTCTCCAAANNTCNNTAAAGGGCCTTGGNCCTATTAANCNTNANNCCANNTTNNANNANGGATTTTTTGGCTNTNNNCTNGATNNANNANNNNNNNNAAANNNNNTANNNAANNNGANTGCNNNANTNAGNGAATTNTNGGATTNTTGGANNCCCCCTGCGCCCCNTNGTATTTCGAAGGGCCNNCCTGGTTGAGGGTCCATAAATTTTTAAACTCCNCTT…
Basidiomycota	Agaricomycetes	Agaricales	Agaricaceae	Agaricus	bisporus	ITS	S5	2017	AJ884644	99	100	ATGTTTTCTAGATGGGTTGTAGCTGGCTCTTCGGAGTATGTGCACGCCTGTCTGGACTTCATTTTCATCCACCTGTGCACCTTTTGTAGTCTTTTTCAGGTATTGGAGGAAGTGGTCAGCCTATCAGCTCTTTGCTGGATGTAAGGACTTGCAGTGTGAAAACAGTGCTGTCCTTTACCTTGGCCATGGAATCTTTTTCCTGTTAGAGTCTATGTTATTCATTATACTCTTAGAATGTCATTGAATGTCTTTACATGGGCTATGCCTATGAAAATTATTATACAACTTTCAGCAACGGATCTCTTGGCTCTCGCATCGATGAAGAACGCAGCGAAATGCGATAAGTAATGTGAATTGCAGAATTCAGTGAATCATCGAATCTTTGAACGCATCTTGCGC…
Basidiomycota	Agaricomycetes	Agaricales	Pleurotaceae	Pleurotus	sp.	ITS	S6	2017	KT826605	91	99	TAACACTATGGAGTTGTTGCTGGCCTCTAGGGGCATGTGCACGCTTCACTAGTCTTTCAACCACCTGTGAACTTTTGATAGATCTGTGAAGTCGTCTCTCAAGTCGTCAGACTTGGTTGCTGGGATTTAAACGTCTCGGTGTGACTACGCAGTCTATTTACTTACACACCCCCAATGTGTGTCTTNGAAANTTCNTTAATNGGCCTTGNGCCTATTAACCCTTATTCCANTTTCAACCANGGATTTTTTGGCTTTTGCAATGAAGAAGAACGCAANGAAAATGGAAAAATAAAGTGAAATGCCGAAATCAGTGGATTCTTGGATTTTTGAACCCCCCCTGCCCCCCCTGGTATTTCGAGGGGCCAGCCTGTTTGAGGGTCCTTAAATTTTTAAACTCCA…
Basidiomycota	Agaricomycetes	Agaricales	Agaricaceae	Agaricus	bisporus	ITS	S7	2017	AJ884644	100	98	ATTGAATTATGTTTTCTAGATGGGTTGTAGCTGGCTCTTCGGAGTATGTGCACGCCTGTCTGGACTTCATTTTCATCCACCTGTGCACCTTTTGTAGTCTTTTTCAGGTATTGGAGGAAGTGGTCAGCCTATCAGCTCTTTGCTGGATGTAAGGACTTGCAGTGTGAAAACAGTGCTGTCCTTTACCTTGGCCATGGAATCTTTTTCCTGTTAGAGTCTATGTTATTCATTATACTCTTAGAATGTCATTGAATGTCTTTACATGGGCTATGCCTATGAAAATTATTATACAACTTTCAGCAACGGATCTCTTGGCTCTCGCATCGATGAAGAACGCAGCGAAATGCGATAAGTAATGTGAATTGCAGAATTCAGTGAATCATCGAATCTTTGAACGCA…
Basidiomycota	Agaricomycetes	Auriculariales	Auriculariaceae	Auricularia	heimuer	ITS	S8	2017	KM396796	100	99	AAAGATTCTAAGGCTTCGGTCTTAATTTCGGCTGTGCGCTCAGGCTGCACGCCGATAACCTCTCACACCTGTGCACCTTTTCGGTTGCGGTTTCGGCCGCTTCCGCTTTTACATGCAACCACGAAAAGTCTAGAATGTGAAGAAAACTATAAAGTAACAACTTTCAACAACGGATCTCTTGGCTCTCGCATCGATGAAGAACGCAGCGAAATGCGATAAGTAATGTGAATTGCAGAATTCAGTGAATCATCGAATCTTTGAACGCACCTTGCGCTCCTTGGTATTCCATGGAGCATGCCTGTTTGAGTGTCACGTAAACCCTCACCCCTGCGATGTAACAGTCGCCTGCGGTGGACTTGGACCGTGCCGGTAATCGGCTCGTCTTGAAATGCATTAGCT…
Basidiomycota	Agaricomycetes	Cantharellales	Cantharellaceae	Craterellus	tubaeformis	ITS	S9	2017	KP454008	100	100	GCAGACCTTGGATTGAGGCTGCACATGTTTTTCTTGACCCAAGGCGTTGATGCCTTCCACGTTAAGTGGTGTAAGAGGGGGGAAAGCTCATGGTGCCAACTTATGGGCATTTTTATCCTCAGCAGAAGTGTGGTCATTGAGGATTGGATTGTGTCAAAGCAGTCCGTATGATATGATTGAGGGTTGGCACTCAATGTATCTCTAAACCATTTTTAAATGGCTTATTTACAACTTTCAGCAATGGATCTCTTGGTTCTCGCATCGATGAAGAACGCAGTGAAATGCGATAACTGGTGTGAATTGCATCCATGTAACTCTAATTTACGAATAACACCAAGTGAATCATCGAGTCTTTGAACGCAATTGCGCCCTCTCGGTCGCTTCCAATTGGGGGTTGAC…
Basidiomycota	Agaricomycetes	Cantharellales	Cantharellaceae	Craterellus	tubaeformis	ITS	S10	2017	KP454008	100	100	ATGCAGACCTTGGATTGAGGCTGCACATGTTTTTCTTGACCCAAGGCGTTGATGCCTTCCACGTTAAGTGGTGTAAGAGGGGGGAAAGCTCATGGTGCCAACTTATGGGCATTTTTATCCTCAGCAGAAGTGTGGTCATTGAGGATTGGATTGTGTCAAAGCAGTCCGTATGATATGATTGAGGGTTGGCACTCAATGTATCTCTAAACCATTTTTAAATGGCTTATTTACAACTTTCAGCAATGGATCTCTTGGTTCTCGCATCGATGAAGAACGCAGTGAAATGCGATAACTGGTGTGAATTGCATCCATGTAACTCTAATTTACGAATAACACCAAGTGAATCATCGAGTCTTTGAACGCAATTGCGCCCTCTCGGTCGCTTCCAATTGGGGGTTG…
